# Supplementary material for: Rigid DNA Frameworks Anchored Transistor Enabled Ultrasensitive Detection of Aβ-42 in Serum
Source: Sensors (Basel). 2025 May 22;25(11):3260. doi: 10.3390/s25113260 (PMC12158189; doi:10.3390/s25113260)
Supplement: Supplementary file 1 [file sensors-25-03260-s001.zip]

Archive with 1 entries (1 files):
- sensors-3595455-supplementary.pdf
